# Supplementary material for: Lactoferrin and Its Enzymatic Hydrolysates as Natural Antimicrobial and Antioxidant Agents for Food Preservation
Source: Foods. 2026 Mar 17;15(6):1052. doi: 10.3390/foods15061052 (PMC13026072; doi:10.3390/foods15061052)
Supplement: Supplementary file 1 [file foods-15-01052-s001.zip]

Archive with 1 entries (1 files):
- foods-4158873-supplementary.pdf
